# Supplementary material for: Mechanism of Action of Isoflavone Derived from Soy-Based Tempeh as an Antioxidant and Breast Cancer Inhibitor via Potential Upregulation of miR-7-5p: A Multimodal Analysis Integrating Pharmacoinformatics and Cellular Studies
Source: Antioxidants (Basel). 2024 May 22;13(6):632. doi: 10.3390/antiox13060632 (PMC11200984; doi:10.3390/antiox13060632)
Supplement: Supplementary file 1 [file antioxidants-13-00632-s001.zip]

Archive with 1 entries (1 files):
- antioxidants-2967697-supplementary.pdf
